# Supplementary material for: Lysine Methyltransferase NSD1 and Cancers: Any Role in Melanoma?
Source: Cancers (Basel). 2022 Oct 5;14(19):4865. doi: 10.3390/cancers14194865 (PMC9563040; doi:10.3390/cancers14194865)
Supplement: Supplementary file 1 [file cancers-14-04865-s001.zip]

Archive with 1 entries (1 files):
- cancers-1920416-supplementary.pdf
